# Supplementary material for: Peroxisome Proliferator-Activated Receptor-α (PPARα) Expression in a Clinical Population of Pakistani Patients with Type 2 Diabetes and Dyslipidemia
Source: Int J Mol Sci. 2022 Sep 16;23(18):10847. doi: 10.3390/ijms231810847 (PMC9505490; doi:10.3390/ijms231810847)
Supplement: Supplementary file 1 [file ijms-23-10847-s001.zip]

Archive with 1 entries (1 files):
- ijms-1868089-supplementary.pdf
